# Supplementary material for: Distinct clinical features and prognostic factors of hepatitis C virus-associated non-Hodgkin’s lymphoma: a systematic review and meta-analysis
Source: Cancer Cell Int. 2021 Oct 9;21:524. doi: 10.1186/s12935-021-02230-1 (PMC8502277; doi:10.1186/s12935-021-02230-1)
Supplement: Supplementary file 2 — Additional file 2: Table S2. Quality assessment results of included studies. [file 12935_2021_2230_MOESM2_ESM.xlsx]

## Sheet: Sheet1
Study	Year	Selection				Comparability	Outcome			Score
		Representativeness of the exposed cohort	Selection of the non exposed cohort	Ascertainment of exposure to implants	Demonstration that outcome of interest was not present at start of study	Comparability of Cohorts on the Basis of the Design or Analysis	Assessment of Outcome	Was Follow-Up Long Enough for Outcomes to Occur	Adequacy of Follow Up of Cohorts
Besson C	2006	*	*	*	*	**	*	*	*	9
Chen TT	2015	*	*	*	*	**	*	*	*	9
Chen YY	2015	*	*	*	*	**	*			7
Dlouhy I	2017	*	*	*	*		*	*	*	7
Elbedewy TA	2020	*	*	*	*	**	*		*	8
Ennishi D	2010	*	*	*	*		*	*	*	7
Hosry J	2016	*	*	*	*	**	*			7
Nishikawa H	2012	*	*	*	*		*	*	*	7
Park BB	2008	*	*	*	*	**	*		*	8
Shimono J	2019	*	*	*	*	**	*	*		8
Arcaini L	2007	*	*	*	*		*			5
Arcaini L	2006	*	*	*	*		*	*		6
Hosry J	2020	*	*	*	*	**	*		*	8
Nesterova E	2020	*	*	*	*	**	*		*	8
De Vita S	1997	*	*	*	*	**	*			7
Luppi M	1998	*	*	*	*		*	*		6
La Mura V	2008	*	*	*	*		*		*	6
Strianese D	2010	*	*	*	*	**	*	*		8
Tajima K	2017	*	*	*	*		*			5
Vallisa D	1999	*	*	*	*		*	*		6
Arcaini L	2014	*	*	*	*	*	*	*	*	8
Merli M	2014	*	*	*	*		*	*		6
Michot JM	2015	*	*	*	*		*	*		6
Persico M	2018	*	*	*	*	*	*		*	7
Rattotti S	2019	*	*	*	*		*	*		6
Salah-Eldin MA	2014	*	*	*	*	*	*	*	*	8
Zaky AH	2014	*	*	*	*	**	*	*		8
